# Supplementary material for: Education and Income Show Heterogeneous Relationships to Lifespan Brain and Cognitive Differences Across European and US Cohorts
Source: Cereb Cortex. 2021 Aug 31;32(4):839–54. doi: 10.1093/cercor/bhab248 (PMC8841563; doi:10.1093/cercor/bhab248)
Supplement: Supplementary_Material_revision2_24062021_bhab248 [file supplementary_material_revision2_24062021_bhab248.zip]

Archive with 1 entries (1 files):
- Supplementary_Material_revision2_24062021_bhab248.docx
